# Supplementary material for: Herbivore corridors sustain genetic footprint in plant populations: a case for Spanish drove roads
Source: PeerJ. 2019 Jul 15;7:e7311. doi: 10.7717/peerj.7311 (PMC6637930; doi:10.7717/peerj.7311)
Supplement: Supplemental Information 3 [file peerj-07-7311-s003.txt]

Title line:"Plantago lagopus genotype file"
NZ
N3
7T
UT
QL
8D
Pop
 LCR01, 1024 0621 1523 0202 1919 0614
 LCR01, 1216 0707 1717 0327 0707 0817
 LCR01, 0819 2122 0610 0203 2222 0813
 LCR01, 0313 0606 0409 0101 2131 1616
 LCR01, 1212 0607 0918 0303 0512 0000
 LCR01, 1419 0636 1720 0203 1313 0000
 LCR01, 1010 0722 0404 0207 1313 0000
 LCR01, 0210 3434 0220 0707 1818 0909
 LCR01, 1212 1533 0404 0202 0815 0611
 LCR01, 1010 0933 1315 0702 1821 0505
 LCR01, 1010 0618 1517 0712 0909 1214
 LCR01, 1123 0606 0915 0202 2222 0000
 LCR01, 1119 0621 1517 0304 0417 0000
 LCR01, 1010 2429 0412 0228 0520 0909
 LCR01, 0909 0510 0505 0107 0522 0716
 LCR01, 1212 0610 0505 0312 1222 0715
 LCR01, 1212 0407 1415 0102 1818 0913
 LCR01, 1212 0635 0609 4802 1320 0000
 LCR01, 1111 0606 0707 0203 1414 0407
 LCR01, 1112 0606 1818 0328 1414 0916
 LCR01, 0912 0606 0317 2828 0527 1616
 LCR01, 0811 0622 1515 0808 2828 0000
 LCR01, 0711 0606 0315 2929 0519 0314
 LCR01, 1313 2935 1017 0724 1919 0712
 LCR01, 1313 2424 0417 0220 1515 0000
 LCR01, 1217 0526 2222 0108 1924 1616
 LCR01, 1616 0624 0309 4802 2026 0608
 LCR01, 1430 0624 0323 2727 0919 0712
 LCR01, 1010 1938 0414 0812 1721 0812
 LCR01, 0212 0506 0418 0207 0317 0204
Pop
 LCR02, 1214 0529 1317 0304 1532 1212
 LCR02, 1313 2352 1111 0307 2129 0000
 LCR02, 0814 0607 0909 0204 1723 0815
 LCR02, 1019 2039 1417 0303 1919 1114
 LCR02, 1214 0610 0309 0305 2836 0410
 LCR02, 1414 0640 1414 0322 2128 0808
 LCR02, 1111 0606 1111 1010 3030 0202
 LCR02, 1313 0527 0916 0308 0519 0813
 LCR02, 0505 0606 0914 0103 1922 1418
 LCR02, 1114 0606 0311 1012 3236 0611
Pop
 LCR04, 1010 0511 0416 0612 0331 0813
 LCR04, 1212 0629 2123 0202 0606 0214
 LCR04, 1225 2228 1521 0203 1825 0307
 LCR04, 0616 0528 0913 1924 1717 0913
 LCR04, 1214 0607 0909 0224 1236 1212
 LCR04, 0612 0621 1416 0206 2736 0118
 LCR04, 0505 2034 0915 0723 1442 1113
 LCR04, 1313 2931 0923 0207 2429 0418
 LCR04, 0202 0607 0226 0222 2330 0209
 LCR04, 1616 0621 0411 2525 0624 1014
Pop
 LCR06, 1212 0606 1616 0421 1223 0813
 LCR06, 1010 0606 1314 0309 0909 0618
 LCR06, 1515 0628 1616 0202 2026 1012
 LCR06, 0000 2741 1717 0209 1919 0511
 LCR06, 1415 0606 0224 1225 2323 0814
 LCR06, 0407 0606 0404 0319 0309 0508
 LCR06, 1016 0620 1324 1821 1424 0812
 LCR06, 1414 0606 1316 0625 0941 0313
 LCR06, 1212 0621 1012 0202 1623 0812
 LCR06, 1111 0606 1113 0227 1729 0610
 LCR06, 1717 0707 1012 2122 1830 3434
 LCR06, 2121 0707 0413 0203 1919 2427
 LCR06, 1213 0707 0205 0714 2130 2529
Pop
 LCR09, 0808 2223 1723 2424 2323 1012
 LCR09, 0912 0626 0523 0305 1623 0817
 LCR09, 1010 0407 1822 0325 1010 0612
 LCR09, 0909 0306 1717 0310 2323 0816
 LCR09, 0913 0626 0510 2323 1723 0205
 LCR09, 1010 0407 1822 0325 0410 0612
 LCR09, 1010 0407 1822 0326 1010 0612
 LCR09, 1010 0407 1822 0326 1010 0612
 LCR09, 1013 2629 1116 2424 1523 0512
 LCR09, 1012 0306 0111 2424 2121 0810
 LCR09, 1013 0626 0914 0202 1818 1721
 LCR09, 0000 0606 0812 1414 0615 2546
 LCR09, 1018 0606 0606 1919 2727 2428
 LCR09, 1010 0632 1320 0909 2525 2331
Pop
 LCR10, 0909 3031 2425 0202 1520 2435
 LCR10, 1213 0606 0505 0707 1324 2428
 LCR10, 1112 0607 1416 0312 1723 3240
 LCR10, 1323 0606 1414 0505 1313 2122
 LCR10, 1213 0639 0416 1116 1115 1417
 LCR10, 2526 0606 0914 0720 1415 2120
 LCR10, 2526 0606 0404 0713 1111 2130
 LCR10, 0913 0607 1515 2323 1414 2133
Pop
 LMA05, 1326 2325 0810 0202 1829 0814
 LMA05, 1515 0633 1114 3232 1928 1010
 LMA05, 0606 0506 0415 0428 1924 1010
 LMA05, 1219 1922 0413 1116 2133 0609
 LMA05, 1719 2040 0622 0212 2025 0810
 LMA05, 1322 0606 1923 3333 1926 0709
 LMA05, 1010 0626 0215 1219 0326 1414
 LMA05, 1515 0634 1414 3232 1928 1010
 LMA05, 1212 0625 0304 0609 2020 0912
 LMA05, 1919 0619 0309 2424 1830 1517
Pop
 LMA08, 0911 0613 1516 0309 2121 0509
 LMA08, 2424 0727 0405 0202 0433 0510
 LMA08, 0808 0606 0404 2323 2727 0000
 LMA08, 1013 0621 1616 0238 0918 0000
 LMA08, 0606 2127 0420 0245 0919 0511
 LMA08, 1225 0521 1010 0206 1216 0000
 LMA08, 0911 0607 0217 2836 0856 0000
 LMA08, 0606 0507 0505 0823 1321 0000
 LMA08, 2424 0306 0512 0304 0909 0408
 LMA08, 2222 2929 0319 4703 3434 0818
 LMA08, 1212 0606 1017 2828 3353 0414
 LMA08, 1515 2122 1720 2727 0819 0000
 LMA08, 1313 2939 0606 2125 1220 0000
 LMA08, 1013 2133 1515 1212 3434 0505
 LMA08, 1111 0606 0405 2828 1619 0000
 LMA08, 1313 0607 0109 0508 1921 0808
 LMA08, 0917 0607 0615 0203 0310 0000
 LMA08, 1313 2630 1120 0707 0434 0214
 LMA08, 1521 0607 0410 0308 2428 0000
 LMA08, 1113 0707 0415 0304 2424 0000
 LMA08, 1313 0606 0615 0308 2323 0000
 LMA08, 1429 0621 1616 0218 1627 1111
 LMA08, 1212 0610 0404 0202 1420 1116
 LMA08, 1320 0630 0511 0202 0917 0000
 LMA08, 0606 0607 0515 0346 2828 0512
 LMA08, 0618 0707 0909 0606 2326 0000
 LMA08, 1430 0621 0826 0327 2024 0000
 LMA08, 1111 0607 1924 2946 0516 0000
 LMA08, 0606 0707 0909 0607 2335 0000
 LMA08, 1422 0606 0909 0319 2424 0000
Pop
 LMA11, 1010 0607 1624 0112 1121 0911
 LMA11, 1111 2126 0320 0303 1731 0509
 LMA11, 1313 0724 1718 2424 2124 0508
 LMA11, 1213 0606 0420 0327 1524 0508
 LMA11, 0812 0607 0910 0303 1028 0911
 LMA11, 0211 0506 1010 2222 0909 0218
 LMA11, 1124 0719 1315 0202 0616 1117
 LMA11, 1010 0607 1517 0203 0220 1111
 LMA11, 1420 0606 1520 0308 0817 0508
 LMA11, 1313 0506 1516 0427 0918 0000
 LMA11, 1013 2038 0406 2525 2227 2629
 LMA11, 0404 0625 1515 2020 2828 2125
 LMA11, 0808 0721 0410 0208 2228 1925
 LMA11, 1415 0727 1013 0208 1330 2225
Pop
 LMA12, 1327 0627 0404 2828 1933 0609
 LMA12, 1212 0606 1720 2626 0522 1616
 LMA12, 1019 0633 0415 2626 2328 0312
 LMA12, 1313 0642 1717 0508 1527 0312
 LMA12, 1112 0606 0303 0508 1519 0306
 LMA12, 1012 0721 0303 0308 1616 0608
 LMA12, 9999 0634 0304 1115 3232 0711
 LMA12, 0912 0617 1313 0307 1919 0411
 LMA12, 1112 0627 1218 2727 2020 1718
 LMA12, 9914 0606 1515 1526 1416 1014
Pop
 LMA13, 1314 2038 1120 0709 2130 2324
 LMA13, 1213 0707 0916 2525 3032 1624
 LMA13, 0205 2122 0919 0520 2222 2229
 LMA13, 1213 0505 1920 0808 0505 4344
 LMA13, 0303 0624 0409 2424 1318 2323
 LMA13, 2526 3939 1313 0714 1722 2026
 LMA13, 2223 2627 0407 1013 3133 2733
 LMA13, 1015 0606 0414 0707 2020 2530
 LMA13, 1417 1018 0915 0221 1616 2427
 LMA13, 0910 0612 1414 0207 0404 2526
 LMA13, 0811 0606 0405 0202 1922 2224
 LMA13, 1214 0606 0924 1212 1920 3334
 LMA13, 1415 3031 0714 0202 3031 2728
Pop
 LMA14, 1214 2136 1717 0707 2929 1720
 LMA14, 1020 0630 0202 2222 2929 1515
 LMA14, 1414 0606 0202 0303 1515 1619
 LMA14, 1010 0611 0207 0404 2020 1616
 LMA14, 0810 0633 1818 0321 1515 1717
 LMA14, 1020 2130 0207 0722 1717 1616
 LMA14, 1011 2121 0218 0307 2929 0000
 LMA14, 0810 2121 0607 0707 2929 0000
 LMA14, 1010 0206 0718 0307 1529 1515
 LMA14, 1214 2136 1818 0707 1515 1616
Pop
 LMA16, 1214 2020 0514 0207 0621 1923
 LMA16, 1212 0627 0525 0303 0921 1919
 LMA16, 1213 2021 1515 0303 2525 3232
 LMA16, 2223 0612 0509 1616 2531 2626
 LMA16, 0912 2525 0513 0308 2121 2226
 LMA16, 1212 0625 0513 0308 2222 1923
 LMA16, 1216 0606 1316 0208 2224 2329
 LMA16, 1213 0606 1313 0404 1414 2225
 LMA16, 1212 2020 1616 2003 2020 3030
 LMA16, 1014 0606 5005 0303 2124 3235
 LMA16, 1314 0606 1010 0226 0000 2227
 LMA16, 1314 0606 0909 2626 1414 2838
 LMA16, 1314 3940 0413 0909 1924 2836
 LMA16, 1213 0606 1212 0213 1929 2227
